# Supplementary material for: Box–Behnken Design Optimization of Green Extraction from Tomato Aerial Parts and Axillary Shoots for Enhanced Recovery of Rutin and Complementary Bioactive Compounds
Source: Antioxidants (Basel). 2025 Aug 29;14(9):1062. doi: 10.3390/antiox14091062 (PMC12466514; doi:10.3390/antiox14091062)
Supplement: Supplementary file 1 [file antioxidants-14-01062-s001.zip]

Archive with 1 entries (1 files):
- antioxidants-3821667-supplementary.pdf
